# Supplementary material for: Winter Is Coming: Seasonal Variation in Resting Metabolic Rate of the European Badger (Meles meles)
Source: PLoS One. 2015 Sep 9;10(9):e0135920. doi: 10.1371/journal.pone.0135920 (PMC4564200; doi:10.1371/journal.pone.0135920)
Supplement: S1 Dataset — (ZIP) [file pone.0135920.s001.zip]

Archive with 4 entries (4 files):
- allometric_predictions_data.csv
- anaesthesia_data.csv
- body_mass_data.csv
- RMR_data.csv
