# Supplementary material for: Winter Is Coming: Seasonal Variation in Resting Metabolic Rate of the European Badger (Meles meles)
Source: PLoS One. 2015 Sep 9;10(9):e0135920. doi: 10.1371/journal.pone.0135920 (PMC4564200; doi:10.1371/journal.pone.0135920)
Supplement: S1 Dataset — (ZIP) [file pone.0135920.s001.zip › allometric_predictions_data.csv]

ID	body.mass.kg	season	measured.RMR.kj.per.day	Iversen.predicted.kJ.per.day	Kleiber.predicted.kj.per.day	White.and.Seymour.predicted.kJ.per.day	McNab.predicted.kJ.per.day
17R	6.5	Summer	2562.27163771362	1524.17367748538	1192.27032125159	779.796812464378	1055.59279445651
20P	7.7	Winter	1450.469071998	1739.50148778337	1353.81013104073	875.012115230411	1199.02047170157
46P	10.3	Winter	1536.18866012251	2182.60464016794	1683.90518578416	1066.42344880542	1492.24167883032
18B	6.3	Summer	1433.01535885488	1487.46812322408	1164.6491872874	763.399632815361	1031.07359732117
30N	6.2	Summer	1925.19020819412	1469.01948641533	1150.75662276127	755.138689596903	1018.74179362104
31N	6.8	Summer	1701.37168053832	1578.77045633114	1233.30757911623	804.093282049589	1092.02423132841
C25	11.5	Summer	2829.61268747816	2378.51751793213	1828.99743381973	1149.4098234951	1621.17668310048
C40	10.5	Summer	3061.20019969252	2215.5915094014	1708.36903163088	1080.46100279969	1513.97925977805
C59	9.7	Summer	2815.07780049449	2082.7828435958	1609.78737323607	1023.77649048197	1426.38878984239
C27	10.4	Summer	2457.96969724381	2199.11552005548	1696.15181078575	1073.45302410552	1503.12342846499
C29	9.5	Summer	2598.94068182735	2049.20992680544	1584.82903757782	1009.37472268053	1404.21537541121
C42	14	Summer	3111.47957888101	2772.9491571199	2119.75536263367	1313.91550424999	1879.6364386565
23N	6.7	Summer	2348.53260247553	1560.63155921198	1219.67976261335	796.033305910159	1079.92557035927
B85	7.9	Summer	1950.46422320654	1774.64369360776	1380.09834267026	890.403370255062	1222.36567337566
B88	7.8	Summer	1975.47696648363	1757.0973711932	1366.97530175882	882.723529124854	1210.71162953675
61Y	9	Autumn	1934.19838707133	1964.58668488273	1521.84912156232	972.93825442321	1348.26710872481
I8	8.9	Autumn	2154.29817723754	1947.53936226601	1509.14934949519	965.574032481314	1336.98599441547
33N	8.9	Autumn	1953.48981608196	1947.53936226601	1509.14934949519	965.574032481314	1336.98599441547
67P	7.8	Autumn	2419.10726233523	1757.0973711932	1366.97530175882	882.723529124854	1210.71162953675
41L	7.6	Autumn	1642.38813440029	1721.85525695928	1340.60214544076	867.26858616775	1187.29159733071
30L	6.9	Autumn	1807.58131582162	1596.85076127141	1246.8853833152	812.115416416559	1104.07884635267
20N	7.1	Autumn	1772.87482495147	1632.83969946097	1273.89454355619	828.049025163361	1128.05909420172
35L	8.7	Winter	2045.59393973514	1913.31755364958	1483.64212362487	950.765610735434	1314.32887991445
51K	10.3	Winter	2546.35805107566	2182.60464016794	1683.90518578416	1066.42344880542	1492.24167883032
36K	8.7	Winter	2091.11413713702	1913.31755364958	1483.64212362487	950.765610735434	1314.32887991445
29N	11.1	Winter	2544.37512880922	2313.73684399788	1781.07394288633	1122.07012291481	1578.58674887675
53K	9.6	Winter	2222.11884129139	2066.01562006191	1597.32445464481	1016.58760829508	1415.31640324009
28F	10.5	Winter	1829.62575745821	2215.5915094014	1708.36903163088	1080.46100279969	1513.97925977805
18N	8	Autumn	2202.3075978729	1792.14121937569	1393.17991936799	898.052165127193	1233.98318863757
20Y	9.8	Autumn	2333.58949140973	2099.51208072203	1622.21821162205	1030.94169535916	1437.43290325795
52N	8.4	Autumn	2455.77411349638	1861.65791890551	1445.10425711863	928.346891646957	1280.09911096512
B86	10.2	Summer	2925.10041248842	2166.05845601755	1671.62879933495	1059.3719996883	1481.33369644635
B91	7.5	Summer	2380.79004895453	1704.15786929504	1327.35063956678	859.492382939035	1175.5243860317
C32	9.4	Summer	2636.51388953935	2032.3652692035	1572.3006938447	1002.13749954235	1393.08532959507
C54	8.7	Summer	2308.95909637284	1913.31755364958	1483.64212362487	950.765610735434	1314.32887991445
