# Supplementary material for: Winter Is Coming: Seasonal Variation in Resting Metabolic Rate of the European Badger (Meles meles)
Source: PLoS One. 2015 Sep 9;10(9):e0135920. doi: 10.1371/journal.pone.0135920 (PMC4564200; doi:10.1371/journal.pone.0135920)
Supplement: S1 Dataset — (ZIP) [file pone.0135920.s001.zip › anaesthesia_data.csv]

ID	body.mass.kg	RMR.kj.per.day.before.anaesthesia	RMR.kj.per.day.during.anaesthesia	RMR.kj.per.day.after.anaesthesia
20Y	9.8	2196.24738789927	NA	2333.58949140973
23N	6.7	NA	1437.58548675063	2348.53260247553
52N	8.4	2295.29340163453	2002.79811040107	2455.77411349638
B86	10.2	2925.10041248842	NA	2514.90689584982
B91	7.5	2380.79004895453	1752.92332010822	2083.85909099493
C25	11.5	NA	1590.99535949268	2829.61268747816
C32	9.4	2413.64723552625	2242.75877986479	2636.51388953935
C54	8.7	2954.99657816961	1920.52969995472	2308.95909637284
