# Supplementary material for: Winter Is Coming: Seasonal Variation in Resting Metabolic Rate of the European Badger (Meles meles)
Source: PLoS One. 2015 Sep 9;10(9):e0135920. doi: 10.1371/journal.pone.0135920 (PMC4564200; doi:10.1371/journal.pone.0135920)
Supplement: S1 Dataset — (ZIP) [file pone.0135920.s001.zip › body_mass_data.csv]

ID	sex	age	season	body.mass.kg
17R	F	ad	Summer	6.5
14N	F	cub	Winter	10.1
5N	M	cub	Winter	9.6
Q81	F	ad	Winter	12.1
20P	M	ad	Winter	7.7
46P	F	ad	Winter	10.3
28N	F	ad	Winter	7.7
41N	F	ad	Winter	6
53N	M	ad	Winter	5.4
13F	F	cub	Summer	3.3
18B	F	ad	Summer	6.3
30N	M	ad	Summer	6.2
31N	M	ad	Summer	6.8
C25	F	ad	Summer	11.5
C40	M	ad	Summer	10.5
C59	M	ad	Summer	9.7
C27	M	ad	Summer	10.4
C29	M	ad	Summer	9.5
C42	M	ad	Summer	14
23N	F	ad	Summer	6.7
B85	F	ad	Summer	7.9
B88	F	ad	Summer	7.8
21F	M	cub	Autumn	5.7
61Y	F	ad	Autumn	9
I8	F	ad	Autumn	8.9
33N	M	ad	Autumn	8.9
67P	F	ad	Autumn	7.8
43W	M	ad	Winter	12.9
64P	M	ad	Winter	12
15P	F	ad	Winter	11.1
20F	M	ad	Winter	10.2
24K	F	cub	Summer	3.9
26N	M	ad	Summer	8.7
39K	F	cub	Summer	3.2
40K	F	cub	Summer	3.9
35N	M	ad	Summer	8
22F	F	ad	Summer	6.8
41L	M	ad	Autumn	7.6
30L	M	ad	Autumn	6.9
20N	F	ad	Autumn	7.1
35L	F	ad	Winter	8.7
51K	F	ad	Winter	10.3
36K	F	ad	Winter	8.7
29N	M	ad	Winter	11.1
53K	M	ad	Winter	9.6
28F	M	ad	Winter	10.5
18N	M	ad	Autumn	8
20Y	M	ad	Autumn	9.8
33L	M	ad	Summer	7.5
34L	F	ad	Summer	7.3
38L	F	ad	Winter	8.5
52N	M	ad	Autumn	8.4
B86	M	ad	Summer	10.2
B91	F	ad	Summer	7.5
C32	M	ad	Summer	9.4
C54	F	ad	Summer	8.7
