# Supplementary material for: Winter Is Coming: Seasonal Variation in Resting Metabolic Rate of the European Badger (Meles meles)
Source: PLoS One. 2015 Sep 9;10(9):e0135920. doi: 10.1371/journal.pone.0135920 (PMC4564200; doi:10.1371/journal.pone.0135920)
Supplement: S1 Dataset — (ZIP) [file pone.0135920.s001.zip › RMR_data.csv]

ID	body.mass.kg	sex	age	season	RMR.kj.per.day
17R	6.5	F	ad	Summer	2562.27163771362
20P	7.7	M	ad	Winter	1450.469071998
46P	10.3	F	ad	Winter	1536.18866012251
13F	3.3	F	cub	Summer	1245.90978602873
18B	6.3	F	ad	Summer	1433.01535885488
30N	6.2	M	ad	Summer	1925.19020819412
31N	6.8	M	ad	Summer	1701.37168053832
C25	11.5	F	ad	Summer	2829.61268747816
C40	10.5	M	ad	Summer	3061.20019969252
C59	9.7	M	ad	Summer	2815.07780049449
C27	10.4	M	ad	Summer	2457.96969724381
C29	9.5	M	ad	Summer	2598.94068182735
C42	14	M	ad	Summer	3111.47957888101
23N	6.7	F	ad	Summer	2348.53260247553
B85	7.9	F	ad	Summer	1950.46422320654
B88	7.8	F	ad	Summer	1975.47696648363
21F	5.7	M	cub	Autumn	1561.59320620333
61Y	9	F	ad	Autumn	1934.19838707133
I8	8.9	F	ad	Autumn	2154.29817723754
33N	8.9	M	ad	Autumn	1953.48981608196
67P	7.8	F	ad	Autumn	2419.10726233523
41L	7.6	M	ad	Autumn	1642.38813440029
30L	6.9	M	ad	Autumn	1807.58131582162
20N	7.1	F	ad	Autumn	1772.87482495147
35L	8.7	F	ad	Winter	2045.59393973514
51K	10.3	F	ad	Winter	2546.35805107566
36K	8.7	F	ad	Winter	2091.11413713702
29N	11.1	M	ad	Winter	2544.37512880922
53K	9.6	M	ad	Winter	2222.11884129139
28F	10.5	M	ad	Winter	1829.62575745821
18N	8	M	ad	Autumn	2202.3075978729
20Y	9.8	M	ad	Autumn	2333.58949140973
52N	8.4	M	ad	Autumn	2455.77411349638
B86	10.2	M	ad	Summer	2925.10041248842
B91	7.5	F	ad	Summer	2380.79004895453
C32	9.4	M	ad	Summer	2636.51388953935
C54	8.7	F	ad	Summer	2308.95909637284
